# Supplementary material for: Modulation of Dextran Sodium Sulfate-Induced Colitis in Germ-Free Mice by Enterococcus faecalis Monocolonization
Source: Microorganisms. 2025 Dec 16;13(12):2864. doi: 10.3390/microorganisms13122864 (PMC12735899; doi:10.3390/microorganisms13122864)
Supplement: Supplementary file 1 [file microorganisms-13-02864-s001.zip]

Archive with 5 entries (4 files):
- microorganisms-3995189-supplementary/
- microorganisms-3995189-supplementary/Graphpad statistical file_.prism
- microorganisms-3995189-supplementary/Raw data E Faec monocolonization DSS.xlsx
- microorganisms-3995189-supplementary/Supplementary Material_microorganisms.pdf
- microorganisms-3995189-supplementary/VESTAD_Author Checklist ARRIVE_microorganisms.pdf
