# Supplementary material for: Modulation of Dextran Sodium Sulfate-Induced Colitis in Germ-Free Mice by Enterococcus faecalis Monocolonization
Source: Microorganisms. 2025 Dec 16;13(12):2864. doi: 10.3390/microorganisms13122864 (PMC12735899; doi:10.3390/microorganisms13122864)
Supplement: Supplementary file 1 [file microorganisms-13-02864-s001.zip › microorganisms-3995189-supplementary/Raw data E Faec monocolonization DSS.xlsx]

## Sheet: HEP scores
HEP scores DSS model (based on scoring sheet), colonisation study 1 and 2 Oct and Dec 23
Group	Cage	Animal	Study	Day 0	Day 1	Day 2	Day 3	Day 4	Day 5	Day 6	Day 7	Comment to score
GF DSS	C5	M2	1	0	0	0	0	0	1	0	3	Mild to moderate bleeding
		M4	1	0	0	0	0	0	1	3	1	Mild to moderate bleeding
	E5	M4	1	0	0	0	0	0	3	3	1	Moderate bleeding day 5 and 6
		M5	1	0	0	0	0	0	1	0	0	Mild bleeding day 5
	D5	M2	2	0	0	0	0	0	0	6	6	Mildly reduced activity and moderate bleeding day 6
		M7	2	0	0	0	0	0	0	4	8	Mildly reduced activity day 6, increased bleeding av WL day 7
Col	A4	F1	2	0	0	0	0	0	0	0	0
		F2	2	0	0	0	0	0	0	0	0
		F3 (6)	2	0	0	0	0	0	0	0	0
	F4	M2	2	0	0	0	0	0	0	0	0
		M4	2	0	0	0	0	0	0	0	0
	C5	M4	2	0	0	0	0	0	0	0	0
		M6	2	0	0	0	0	0	0	0	0
Col+DSS	D5	M1	1	0	0	0	0	0	0	3	3	Moderate bleeding day 6 and 7
		M3	1	0	0	0	0	0	0	4	4	Moderate beeding av mild rectal prolapse day 6 and 7
	D4	F3	2	0	0	0	0	0	1	1	3	Mild bleeding day 5, moderate day 7
		F4	2	0	0	0	0	2	0	5	3	Loose stool day 4, moderate bleeding and loose stool day 6
	A5	F2	2	0	0	5	0	0	1	3	6	WL 13% day 2, then recovery, then increasing bleeding from day 5.
		F4	2	0	0	0	0	0	4	4	1	Moderate bleeding and mild rectal prolapse day 5 and 6
		F6	2	0	0	0	0	2	1	3	3	Loose stool day 4, mild to moderate bleeding from day 5
	E5	M5	2	0	0	0	0	4	6	8	6	Mild bleeding and reduced activity day 4, increased bleeding day 5
		M8	2	0	0	0	1	4	6	4	8	Mild bleeding day 3, increased disease activity from day 4
	F5	M1	2	0	0	0	0	0	0	1	8	Mild bleeding day 6, moderate disease activity day 7
		M2	2	0	0	0	0	1	3	1	3	Mild bleeding day 4, loose stool day 5, moderate bleeding day 7
							Sum	13	28	53	67
							SD	1.18951	1.81812	2.23568	2.78357
							AVERAGE	0.541667	1.16667	2.20833	2.79167
							Mean score			Sum divided by number of animals
							GF DSS	0.854167		6.83333
							Col	0		0
							Col+DSS	1.43182		11.4545

## Sheet: DAI scores
DAI scores DSS model, colonisation study 1 and 2 Oct and Dec 23
Group	Cage	Animal	Study	Day 0	Day 1	Day 2	Day 3	Day 4	Day 5	Day 6	Day 7	Comment to score
GF DSS	C5	M2	1	0	0	0	0	0	2	0	3	Mild to moderate bleeding		Score	Weight loss %	Stool concistency	Rectal bleeding
		M4	1	0	0	0	0	0	2	3	2	Mild to moderate bleeding		0	0-5%	Normal	Normal
	E5	M4	1	0	0	0	0	0	3	3	2	Moderate bleeding day 5 and 6		1	6-10%
		M5	1	0	0	0	0	0	2	0	0	Mild bleeding day 5		2	11-15%	Loose	Mild, visible in stool
	D5	M2	2	0	0	0	0	0	0	3	3	Moderate bleeding from day 6, WL 5-10% day 7 (but mild bleeding)		3	16-20%		Moderate, visible from rectum and/or in bedding/cage
		M7	2	0	0	0	0	0	0	2	4	Mildly bleeding day 6, moderate bleeding day 7 and WL 5-10%		4	>20%	Gross diahrrea	Gross, marked staining in bedding/cage
Col	A4	F1	2	0	0	0	0	0	0	0	0
		F2	2	0	0	0	0	0	0	0	0
		F3 (6)	2	0	0	0	0	0	0	0	0
	F4	M2	2	0	0	0	0	0	0	0	0
		M4	2	0	0	0	0	0	0	0	0
	C5	M4	2	0	0	0	0	0	0	0	0
		M6	2	0	0	0	0	0	0	0	0
Col+DSS	D5	M1	1	0	0	0	0	0	0	3	3	Moderate bleeding day 6 and 7
		M3	1	0	0	0	0	0	0	3	3	Moderate beeding day 6 and 7. Mild rectal prolapse day 6/7 but not recorded for DAI at this point
	D4	F3	2	0	0	0	0	0	2	2	3	Mild bleeding day 5, moderate day 7
		F4	2	0	0	0	0	2	0	5	3	Loose stool day 4, moderate bleeding and loose stool day 6
	A5	F2	2	0	0	2	0	0	2	3	3	WL 13% day 2, then recovery, then increasing bleeding from day 5.
		F4	2	0	0	0	0	0	3	3	2	Moderate bleeding and mild rectal prolapse day 5 and 6 (but not recorded for DAI)
		F6	2	0	0	0	0	2	2	3	3	Loose stool day 4, mild to moderate bleeding from day 5
	E5	M5	2	0	0	0	0	2	3	5	3	Mild bleeding and reduced activity day 4, increased bleeding day 5
		M8	2	0	0	0	2	2	4	2	5	Mild bleeding day 3, increased disease activity from day 4
	F5	M1	2	0	0	0	0	0	0	2	4	Mild bleeding day 6, moderate disease activity day 7
		M2	2	0	0	0	0	2	4	2	3	Mild bleeding day 4, loose stool day 5, moderate bleeding day 7
							Sum	10	29	44	49
							SD	0.812233	1.4136	1.59861	1.56735
							AVERAGE	0.416667	1.20833	1.83333	2.04167

## Sheet: Harvest measures
Cage no:	Group	Mouse:	ID:	Study no	Blood vol (µL)	MLN cult	Body weight	Spleen weight (g)	Spleen weight REL	Liver weight (g)	Liver weight REL	Colon length (cm)	Gut weight (g)*	Gut weight REL	Ileum weight (g)	Ileum weight REL	Colon weight (g)	Colon weight REL	Calc cecum weight	Cecum weight REL	Other comments
C5 - 42971	GF DSS	M2	1	1	650		25.7	0.068	0.264591	1.0826	4.21245	5.5	4.9111	19.1093	0.0973	0.378599	0.4085	1.58949	4.4053	17.1412	F:middle dist-middle
	GF DSS	M4	2	1	800		26.4	0.081	0.306818	1.1389	4.31402	6	4.6251	17.5193	0.1063	0.402652	0.3912	1.52218	4.1276	15.6348	F:inside
E5 - 42972	GF DSS	M4	5	1	300		24.9	0.0924	0.371084	0.9827	3.94659	6.4	5.6113	22.5353	0.05	0.200803	0.4846	1.94618	5.0767	20.3884	Patchy spleen
	GF DSS	M5	6	1	750		24.6	0.0585	0.237805	0.9445	3.83943	6	5.6215	22.8516	0.0596	0.242276	0.3837	1.54096	5.1782	21.0496
D5 - 44403	GF DSS	M2	16	2	250		23.1	0.057	0.246753	0.8731	3.77965	5	4.817	20.8528	0.0822	0.355844	0.3285	1.42208	4.4063	19.0749	Blood coag? DNA:prox, Alb:mid. Swollen mucosa
	GF DSS	M7	17	2	550		22.6	0.0577	0.25531	0.7978	3.53009	5.8	4.5328	20.0566	0.1333	0.589823	0.3916	1.69524	4.0079	17.7341	DNA: mid+prox
A4 - 44441	Col	F1	5	2	800	Yes	23.4	0.088	0.376068	0.9998	4.27265	6.5	4.122	17.6154	0.1334	0.570085	0.346	1.47863	3.6426	15.5667
	Col	F2	6	2	500		23.4	0.0771	0.329487	1.0745	4.59188	8.5	3.9299	16.7944	0.1847	0.789316	0.379	1.61966	3.3662	14.3855
	Col	F3 (6)	7	2	800		23.7	0.0827	0.348945	1.1216	4.73249	6.6	3.4531	14.57	0.1226	0.5173	0.4331	1.82743	2.8974	12.2253
F4 - 44446	Col	M2	8	2	700	Yes	27.2	0.0557	0.204779	1.1688	4.29706	9.5	5.229	19.2243	0.1097	0.403309	0.5475	2.31013	4.5718	16.8081
	Col	M4	9	2	600		25.6	0.0675	0.263672	1.0864	4.24375	8	4.1426	16.182	0.1311	0.512109	0.3704	1.44687	3.6411	14.223
C5 - 44402	Col	M4	10	2	500	Yes	24.3	0.0693	0.285185	1.126	4.63374	8	4.4489	18.3082	0.1024	0.421399	0.5828	2.39835	3.7637	15.4885
	Col	M6	11	2	650		24.8	0.0614	0.247581	1.0511	4.23831	7	4.193	16.9073	0.1286	0.518548	0.3422	1.40823	3.7222	15.0089	DNA:mid+prox, alb:dist+mid
D5 - 42973	Col+DSS	M1	3	1	800		24.2	0.0642	0.265289	0.9322	3.85207	6.5	4.7676	19.7008	0.0846	0.349587	0.3226	1.33306	4.3604	18.0182	Red cecum content, prox colon red content, F:from mid-prox
	Col+DSS	M3	4	1	800		24.2	0.074	0.305785	0.9354	3.86529	6.5	4.2904	17.7289	0.113	0.466942	0.344	1.42149	3.8334	15.8405	Black spot spleen, F:from mid-prox colon, red colon content
D4 - 44444	Col+DSS	F3	18	2	650	Yes	21.8	0.0799	0.366514	0.9209	4.22431	6	3.6565	16.7729	0.0383	0.175688	0.3624	1.66239	3.2558	14.9349	DNA+Alb: prox. Swollen mucosa. Large gall bladder
	Col+DSS	F4	19	2	700		19.8	0.0645	0.325758	0.8447	4.26616	5	2.7678	13.9788	0.096	0.484848	0.3387	1.55367	2.3331	11.7833	DNA+Alb: prox. Swollen mucosa. Large gall bladder
A5 - 44400	Col+DSS	F2	20	2	550	Yes	19.8	0.0667	0.336869	0.8943	4.51667	5.5	3.12	15.7576	0.0843	0.425758	0.4699	2.37323	2.5658	12.9586	Large gall bladder
	Col+DSS	F4	21	2	650		21	0.1025	0.488095	0.8801	4.19095	5	3.7016	17.6267	0.0819	0.39	0.4238	2.0181	3.1959	15.2186	DNA:mid+prox, Alb:mid. Swollen mucosa
	Col+DSS	F6	22	2	750		21.2	0.0918	0.433019	1.0259	4.83915	5.5	2.6029	12.2778	0.1238	0.583962	0.2933	1.39667	2.1858	10.3104	DNA:prox, Alb:mid. Swollen mucosa
E5 - 44404	Col+DSS	M5	23	2	700	Yes	24.5	0.0726	0.296327	1.0396	4.24327	6	4.296	17.5347	0	0	0.3569	1.45673	3.9391	16.078	Swollen mucosa
	Col+DSS	M8	24	2	750		24.3	0.0732	0.301235	1.0669	4.39053	5.5	4.4177	18.1798	0.0783	0.322222	0.4465	1.82245	3.8929	16.0202	DNA:mid, Alb:mid+dist. Swollen mucosa
F5 - 44438	Col+DSS	M1	25	2	700	Yes	26.1	0.0832	0.318774	1.0603	4.06245	5.8	4.9613	19.0088	0.116	0.444444	0.3933	1.5069	4.452	17.0575	Swollen mucosa. Large gall bladder
	Col+DSS	M2	26	2	900		28.4	0.1299	0.457394	1.0837	3.81585	6.9	5.5653	19.5961	0.1206	0.424648	0.4747	1.67148	4.97	17.5	DNA:mid, Alb:dist

## Sheet: CBC count at harvest
					WBC	RBC	HGB	HCT	PLT	LY	MO	GRA	LY	MO	GRA
Cage no:	Group	Mouse:	Study no	ID:	10^3/mm^3	10^6/mm^3	g/dL	%	10^3/mm^3	10^3/mm^3	10^3/mm^3	10^3/mm^3	%	%	%
C5 - 42971	GF DSS	M2	1	1	12.7	7.08	10.1	33	709	11.6	0.8	0.3	91.7	7	1.3
	GF DSS	M4	1	2	12.3	4.61	6.8	20.8	629	11.8	0.4	0.1	96.4	3.3	0.3
E5 - 42972	GF DSS	M4	1	5	12.1	3.82	5.7	18.8	67	11.5	0.4	0.2	95.1	3.7	1.2
	GF DSS	M5	1	6	11.7	5.23	7.9	24.5	602	11	0.5	0.2	93.9	4.8	1.3
D5 - 44403	GF DSS	M2	2	16	6.3	3.18	5.3	16	152	5.8	0.3	0.2	92.4	4.9	2.7
	GF DSS	M7	2	17	23.6	4.64	8.1	23.3	611	22	1.2	0.4	93.5	5.5	1
A4 - 44441	Col	F1	2	5	5.7	8.57	15	44	609	0.6	1.3	3.8	11.6	23.9	64.5
	Col	F2	2	6	4.6	6.73	11.4	33.7	407	4	0.3	0.3	88.9	6.8	4.3
	Col	F3 (6)	2	7	8	7.94	13.4	40	659	7.4	0.3	0.3	93.4	4.6	2
F4 - 44446	Col	M2	2	8	7.5	9.06	14.5	44.8	514	6.5	0.7	0.3	87.1	9.6	3.3
	Col	M4	2	9	10.3	8.33	13.7	41.5	680	9.5	0.5	0.3	93	4.9	2.1
C5 - 44402	Col	M4	2	10	7.9	8.38	13.7	42.4	649	7.3	0.4	0.2	93	5.4	1.6
	Col	M6	2	11	8.7	8.8	14.1	44	623	8	0.3	0.4	93.1	4.6	2.3
D5 - 42973	Col+DSS	M1	1	3	10.8	6.66	9.9	30.7	790	8.7	1.6	0.5	81.3	15.5	3.2
	Col+DSS	M3	1	4	15.3	6.89	10.3	32.2	784	13.3	1.6	0.4	87.5	10.6	1.9
D4 - 44444	Col+DSS	F3	2	18	4.5	4.65	12.4	48.8	352	3.7	0.4	0.4	82.3	9.5	8.2
	Col+DSS	F4	2	19	3.6	6.35	11.3	31.5	652	3	0.2	0.4	86.7	7.3	6
A5 - 44400	Col+DSS	F2	2	20	7.9	6.62	12.1	33.5	594	7.1	0.5	0.3	91.3	6.9	1.8
	Col+DSS	F4	2	21	10.3	4.91	9.1	25.2	496	9	1	0.3	87.8	9.9	2.3
	Col+DSS	F6	2	22	6.5	5.48	10	27.7	603	5.9	0.3	0.3	91.7	5.9	2.4
E5 - 44404	Col+DSS	M5	2	23	10.8	5.7	10.2	28.5	702	9.8	0.7	0.3	90.4	7.1	2.5
	Col+DSS	M8	2	24	13.9	6.3	11	31.1	690	11.8	1.3	0.8	85	9.8	5.2
F5 - 44438	Col+DSS	M1	2	25	9.7	3.46	7.9	17.9	497	8.2	1.2	0.3	84.9	12.8	2.3
	Col+DSS	M2	2	26	15.2	3.76	7	20.2	792	14.2	0.7	0.3	93.3	5.1	1.6

## Sheet: Histology scoring
				DSS colonisation study colon scoring
					Proximal colon				Mid colon				Distal colon
					Inflammation, 0-3		Colonic injury, 0-3		Inflammation, 0-3		Colonic injury, 0-3		Inflammation, 0-3		Colonic injury, 0-3			Whole colon section, score 0-4					Total histology score
Group	Mouse#	Image	Study	Sample ID (blinded)	MNCs	PMNs	HYP	INJ	MNCs	PMNs	HYP	INJ	MNCs	PMNs	HYP	INJ	Mean area score	% INF	% CL	# LFs	# ERO	Mean colon score	(sum of scores)	Comments
GF DSS	1	0+1	1	125	2	1	0	1	2	2	0	2	3	3	0	3	1.58333	4	4	1	4	3.25	4.83333	Prox: Mild to moderate inflammation with some hemorrhage. Mid: Moderate crypt loss and edema. Some immune cell infiltrations into ME. Dist: Massive edema in SM, severe necrosis, erosion and inflammation.
GF DSS	2	2+3	1	143	2	2	0	2	3	3	1	3	3	3	0	3	2.08333	4	4	2	4	3.5	5.58333	Highly inflamed colon with massive epithelial injury. Moderate erosion and inflammation of prox colon. Total denudation of mid and distal colon with edema in SM, severe crypt loss, inflammation and hemorrhage.
GF DSS	5	8+9	1	113	1	1	0	1	1	1	1	1	2	2	1	3	1.25	3	3	2	3	2.75	4	Prox: A few small ulcerations and immune cell aggregates in LP, mild inflammation towards middle colon, streching into SM. Otherwise intact epithelium. Mid: slight hyperplasia and mild inflammation in LP. Dist: Moderate crypt loss, erosion and inflammation. Huge immune cell aggregate (mostly LY) found in a cross section of submucosa?
GF DSS	6	10+11	1	115	1	1	0	1	2	2	1	2	2	2	0	3	1.41667	2	2	1	3	2	3.41667	Difficult to see which part of colon is where due to cutting angle. Severe inflammation and epithelial injury some places and mild to moderate other places. Several inflitrates through muscularis externa and hemorrhage in the severe region (distal colon?).
GF DSS	16	57+58	2	112	1	1	0	0	2	2	1	1	2	2	1	3	1.33333	3	3	1	3	2.5	3.83333	Prox: Mild inflammation but intact epithelium. Mid: Moderate inflammation in LP towards SM and moderate hyperplasia. Dist: edema in SM, some hemorrage and extensive erosion and loss of crypts. High presence of immune cells.
GF DSS	17	59+60	2	103	1	1	0	0	2	2	0	2	2	2	0	3	1.25	3	2	2	2	2.25	3.5	Prox colon: some immune cell aggregates but mostly intact epithelium. Mid colon: moderate inflammation and epithelial injury and scattered areas with immune infiltration across muscularis externa. Distal colon: massive erosion, crypt loss and abcesses in distal colon. Submucosal edema in mid and distal colon
Mean group					1.33333	1.16667	0	0.833333	2	2	0.666667	1.83333	2.33333	2.33333	0.333333	3	1.48611	3.16667	3	1.5	3.16667	2.70833	4.19444
Col	5	35+36	2	137	1	0	0	0	1	0	1	0	0	0	2	0	0.416667	1	0	2	0	0.75	1.16667	Prox: Normal epithelium. Mid: Quite many small lymphoid "patches" along LP (some in SM), some infiltrations in ME. Mild hyperplasia. Dist: Moderate hyperplasia, mild bleeding, otherwise intact crypt arcitecture.
Col	6	37+38	2	147	0	0	0	0	1	1	2	1	2	1	2	1	0.916667	1	0	3	0	1	1.91667	Prox: Mostly intact epithelium. Mid: Moderate hyperplasia and several immune cell infiltrations and ulcers in LP. Muscle layers intact except for a few mlld infiltrations. Dist: Moderate hyperplasia and mild edema in SM. Large immune cell agg in SM. Mild epithelial erosion.
Col	7	39+40	2	101	1	1	0	0	2	1	1	1	1	1	2	1	1	2	0	3	0	1.25	2.25	Moderate inflammation espec in mid colon with some edema in submucosa + 4-5 scattered large lymphoid aggregates between crypts/towards lamina propria, some crypt abcesses but generally intact crypt arcitecture. Moderate hyperplasia in distal colon
Col	8	41+42	2	118	0	0	1	0	1	1	1	0	1	1	2	1	0.75	1	0	2	1	1	1.75	Prox: Intact epithelium, slight hyperplasia? Mid: mild hyperplasia, one big and some small immune cell aggregates in LP into SM? Dist: moderate hyperplasia and some hemorrhage
Col	9	43+44	2	139	1	1	0	0	1	1	1	1	1	1	1	1	0.833333	1	0	3	0	1	1.83333	Prox: Intact epithelium, a couple of medium sized lymphoid patches in LP. Mid: Mild hyperplasia, areas with hemorrhage and crypt abcess, and mild ulceration of LP and SM. Dist: Mild hyperplasia and mild edema of SM, one ulcer with an immune cell agg, othwerwise intact crypt arcitecture.
Col	10	45+46	2	104	1	1	0	0	1	1	0	0	1	1	1	1	0.666667	1	0	2	1	1	1.66667	Prox colon: some immune cell aggregates but mostly intact epithelium. Mid colon: mild inflammation with small infiltrates into lamina propria. Dist colon: some elongated crypts and one large immune cell aggregate in LP (ulcer?)
Col	11	47+48	2	106	0	0	0	0	1	1	0	0	0	0	1	0	0.25	1	0	2	0	0.75	1	Some scattered areas with immune cell aggregates and slight hyperplasia in distal colon, other wisegenerally intact epithelium
Mean group					0.571429	0.428571	0.142857	0	1.14286	0.857143	0.857143	0.428571	0.857143	0.714286	1.57143	0.714286	0.690476	1.14286	0	2.42857	0.285714	0.964286	1.65476
Col+DSS	3	4+5	1	123	1	1	0	0	1	1	1	2	1	1	0	3	1	2	3	2	4	2.75	3.75	Prox: A couple of small and medium sized immune cell aggregates (and generally quite many "patrolling" immune cells?), otherwise intact epithelium. Mid: Moderately damaged crypt arcitecture and extensive edema in SM. Dist: Quite difficult to address due to cut angle, but seems to be massive erosion and destroyed epithelium.
Col+DSS	4	6+7	1	105	2	2	0	2	2	1	0	1	2	1	0	2	1.25	2	2	0	2	1.5	2.75	Mild inflammation throughout most of the colon. Mild erosion and alteration of crypt arcitecture in distal colon.
Col+DSS	18	61+62	2	128	2	2	0	2	3	3	0	3	3	3	0	3	2	4	4	2	4	3.5	5.5	Difficult to see which part of colon is where due to cutting angle. Severe inflammation and epithelial injury some places and mild to moderate other places. Several inflitrates through muscularis externa and hemorrhage in the severe region (distal colon?)
Col+DSS	19	63+64	2	111	1	1	0	1	2	1	1	1	2	2	1	3	1.33333	3	3	2	3	2.75	4.08333	Prox: Slight edema and inflammation in lower part. Mid: Mild hyperplasia and moderate inflammation. Immune cell infiltration into SM. Dst: Large immune cell aggregates in SM (one partly into/from LP). Massive edema in SM and generally destroyed crypt arcitecture.
Col+DSS	20	65+66	2	136	1	1	0	1	2	2	1	2	3	3	0	3	1.58333	3	3	2	4	3	4.58333	Prox: a couple of immune cell aggregates , mild bleeding and mild edema (?) otherwise normal epithelium. Mid: Mild edema and hyperplasia. Moderate crypt loss, inflammation and mucosal injury. Dist: Massive erosion and inflammation. Large immun cell aggregate in SM, extending into ME?
Col+DSS	21	67+68	2	144	1	2	1	2	2	2	1	2	3	3	0	3	1.83333	3	3	2	4	3	4.83333	Prox: Upper part has moderate edema in SM and moderate inflammation both in LP and SM + crypt loss. Lower part in more intact. Mid: Parts with edema in SM and moderate inflammation in LP and SM. Some hemorrhage. Dist: Severe inflammation and total destruction of crypt arcitecture.
Col+DSS	22	69+70	2	146	2	2	2	3	3	3	2	3	3	3	2	3	2.58333	4	4	3	4	3.75	6.33333	Difficult to distinguish colon parts. Moderate hyperplasia throughout colon. Total denudation with severe necrosis and inflammation in mid and distal colon. Several transmural infiltrations. Severe muscular hyperplasia/hypertrophy?
Col+DSS	23	71+72	2	107	1	1	0	1	1	1	0	1	2	2	0	2	1	2	3	1	3	2.25	3.25	Prox: Generally intact epithelium, but some edema and mild inflammation from LP to SM. Mid: Mild inflammation in LP and some flattening of crypts. Distal: massive erosion and crypt loss, edema in SM and extensive presence of immune cells.
Col+DSS	24	73+74	2	127	1	1	1	1	2	2	1	2	2	2	0	3	1.5	3	3	1	4	2.75	4.25	Little difficult to distinguish prox from mid. Prox: Some hyperplasia and mild inflammation otherwise intact epithelium. Mid: Moderate inflammation and crypt damage. Edema and inflammation in SM, infiltration into ME. Dist: Severe erosion and edema in SM, lymphoid aggregate in SM and infiltrate in ME.
Col+DSS	25	75+76	2	102	1	1	0	1	2	2	0	2	3	3	1	3	1.58333	4	3	1	4	3	4.58333	Mostly intact crypt arcitecture in prox colon. Mid and distal colon: moderate to severe erosion and crypt loss, with ulcerations and edema both in LP and SM, scattered areas with transmural immun cell infiltration
Col+DSS	26	77+78	2	124	1	2	0	2	2	2	1	3	3	2	1	3	1.83333	3	3	2	4	3	4.83333	Prox: Areas with moderate inflammation (with infiltration into muscle layers) and edema in LP and SM. Mid: Moderate inflammation in LP, edema of SM and small ulcerations in ME (muscularis externa). Dist: Severe necrosis/crypt loss and inflammation, and edema inn SM. Transmural infiltration of immune cells.
Mean group					1.27273	1.45455	0.363636	1.45455	2	1.81818	0.727273	2	2.45455	2.27273	0.454545	2.81818	1.59091	3	3.09091	1.63636	3.63636	2.84091	4.43182
BOLD: used for representative image in paper
				Selected three representative areas per slide that displayed possible inflammation/injury by eye (proximal, mid and distal part of colon), and scored the same area size in all slides.
				Scored 0-3 on the following parameters:
				Inflammation:
				Mononuclear cell infiltration (MNCs)
				Polymorphnuclear cell infiltration (PMNs)
				Colonic injury:
				Epithelial hyperplasia (HYP)
				Epithelial injury (INJ)
				Then, scored the whole section from 0-4:
				% of colon involved by inflammation (% INF), 1 point: 20-30 % of colon, 2 points: 30-40% of colon, 3 points: 40-50% of colon, 4 points: 50 or more
				% crypt loss (% CL)
				Presence of lymphoid follicles (number of follicles) (LFs)
				Erosions/ulcerations (ERO) (erosion as part of mucosa (epithelium, lamina propria or muscularis mucosa) or ulcerations extending beyond the mucosa (submucosa ++)?

## Sheet: E Faec qPCR copy numbers
Sample No	Sample ID	Group	Mouse	Extr Date	Extr Name	Copies result
FECES
1	Col1F_1	GF DSS	M2	2024-02-13	1	0
2	Col1F_2	GF DSS	M4	2024-02-13	2	0
5	Col1F_5	GF DSS	M4	2024-02-13	5	0
6	Col1F_6	GF DSS	M5	2024-02-13	6	0
16	Col2F_16	GF DSS	M2	2024-02-15	3	0
17	Col2F_17	GF DSS	M7	2024-02-15	4	0
8	Col2F_5	Col	F1	2024-02-14	5	15100
9	Col2F_6	Col	F2	2024-02-14	6	108400
10	Col2F_7	Col	F3 (6)	2024-02-14	7	9693
11	Col2F_8	Col	M2	2024-02-14	8	37500
12	Col2F_9	Col	M4	2024-02-14	9	67630
13	Col2F_10	Col	M4	2024-02-14	10	42580
14	Col2F_11	Col	M6	2024-02-14	11	65150
3	Col1F_3	Col+DSS	M1	2024-02-13	3	40230
4	Col1F_4	Col+DSS	M3	2024-02-13	4	15680
18	Col2F_18	Col+DSS	F3	2024-02-15	5	68940
19	Col2F_19	Col+DSS	F4	2024-02-15	6	40190
20	Col2F_20	Col+DSS	F2	2024-02-15	7	2684
21	Col2F_21	Col+DSS	F4	2024-02-15	8	1741
22	Col2F_22	Col+DSS	F6	2024-02-15	9	293.3
23	Col2F_23	Col+DSS	M5	2024-02-15	10	3321
24	Col2F_24	Col+DSS	M8	2024-02-15	11	946.4
25	Col2F_25	Col+DSS	M1	2024-02-15	12	42380
26	Col2F_26	Col+DSS	M2	2024-02-15	13	499.6
CECUM
28	Col1CE_1	GF DSS	M2	2024-02-21	1	0
29	Col1CE_2	GF DSS	M4	2024-02-21	2	0
32	Col1CE_5	GF DSS	M4	2024-02-21	5	0
33	Col1CE_6	GF DSS	M5	2024-02-21	6	0
43	Col2CE_16	GF DSS	M2	2024-02-28	3	0
44	Col2CE_17	GF DSS	M7	2024-02-28	4	0
35	Col2CE_5	Col	F1	2024-02-22	5	84.07
36	Col2CE_6	Col	F2	2024-02-22	6	213.4
37	Col2CE_7	Col	F3 (6)	2024-02-22	7	138.5
38	Col2CE_8	Col	M2	2024-02-22	8	3253
39	Col2CE_9	Col	M4	2024-02-22	9	19470
40	Col2CE_10	Col	M4	2024-02-22	10	18220
41	Col2CE_11	Col	M6	2024-02-22	11	16320
30	Col1CE_3	Col+DSS	M1	2024-02-21	3	253.4
31	Col1CE_4	Col+DSS	M3	2024-02-21	4	137.5
45	Col2CE_18	Col+DSS	F3	2024-02-28	5	225.2
46	Col2CE_19	Col+DSS	F4	2024-02-28	6	198.9
47	Col2CE_20	Col+DSS	F2	2024-02-28	7	102.6
48	Col2CE_21	Col+DSS	F4	2024-02-28	8	82.81
49	Col2CE_22	Col+DSS	F6	2024-02-28	9	149.9
50	Col2CE_23	Col+DSS	M5	2024-02-28	10	126.8
51	Col2CE_24	Col+DSS	M8	2024-02-28	11	167.3
52	Col2CE_25	Col+DSS	M1	2024-02-28	12	626.5
53	Col2CE_26	Col+DSS	M2	2024-02-28	13	132.4
PLASMA
54	Col1P_1	GF DSS	M2	2024-03-06	1	0
55	Col1P_2	GF DSS	M4	2024-03-06	2	0
58	Col1P_5	GF DSS	M4	2024-03-06	5	0
59	Col1P_6	GF DSS	M5	2024-03-06	6	0
68	Col2P_16	GF DSS	M2	2024-03-13	3	0
69	Col2P_17	GF DSS	M7	2024-03-13	4	0
61	Col2P_5	Col	F1	2024-03-11	5	0
62	Col2P_6	Col	F2	2024-03-11	6	0
63	Col2P_7	Col	F3 (6)	2024-03-11	7	0
64	Col2P_8	Col	M2	2024-03-11	8	0
65	Col2P_9	Col	M4	2024-03-11	9	0
66	Col2P_10	Col	M4	2024-03-11	10	0
67	Col2P_11	Col	M6	2024-03-11	11	0
56	Col1P_3	Col+DSS	M1	2024-03-06	3	0
57	Col1P_4	Col+DSS	M3	2024-03-06	4	0
70	Col2P_18	Col+DSS	F3	2024-03-13	5	0
71	Col2P_19	Col+DSS	F4	2024-03-13	6	0
72	Col2P_20	Col+DSS	F2	2024-03-13	7	0
73	Col2P_21	Col+DSS	F4	2024-03-13	8	0
74	Col2P_22	Col+DSS	F6	2024-03-13	9	0
75	Col2P_23	Col+DSS	M5	2024-03-13	10	Not enough mix
76	Col2P_24	Col+DSS	M8	2024-03-13	11	Not enough mix
77	Col2P_25	Col+DSS	M1	2024-03-13	12	Not enough mix
78	Col2P_26	Col+DSS	M2	2024-03-13	13	Not enough mix
